# Supplementary material for: Sequential Ras/MAPK and PI3K/AKT/mTOR pathways recruitment drives basal extrusion in the prostate-like gland of Drosophila
Source: Nat Commun. 2020 May 8;11:2300. doi: 10.1038/s41467-020-16123-w (PMC7210301; doi:10.1038/s41467-020-16123-w)
Supplement: Supplementary file 2 — Source Data [file 41467_2020_16123_MOESM2_ESM.xlsx]

## Sheet: Fig. 2c
	Control	GFP
	8	12	n
	99.34	104.9	Mean
	93.93	77.45
	72.9	94.01
	96.29	91.88
	100.94	107.73
	106.91	112.5
	103.51	98.68
	107.46	113.15
	112.79	112.2
		119.47
		125.72
		114.33
		91.85

## Sheet: Fig. 5c
	WT	Rasv12
	12	14	n
	2026.72	65569.6	Mean
	2580.74	68712.2
	2079.76	48688.9
	2634.32	76714.4
	1980.12	41489.2
	2671.94	46896.9
	1949.09	80486
	1715.78	63086.6
	1556.4	51140.9
	1532.68	89416.4
	2086.64	49999.8
	1972.99	36115.2
	1560.19	101904
		81753.5
		81570.4

## Sheet: Fig. 5d
	WT	Rasv12
	11	14	n
	109.22	834.98	Mean
	62.57	529.07
	85.4	809.5
	123.26	1225.75
	79.79	647.09
	123.61	914.56
	106.81	968.14
	96.36	480.9
	114.04	577.98
	100.82	972.46
	156.34	1220.43
	152.47	476.11
		879.19
		937.24
		1051.32

## Sheet: Fig. 6a
	Population						%
	Rasv12		ERK RNAi Rasv12				Rasv12		ERK RNAi Rasv12
	With tumors	Without tumors	With tumors	Without tumors			With tumors	Without tumors	With tumors	Without tumors
	151	283	21	295	n		10	10	10	10	n
							35.46	64.54	6.48	93.52	Mean
	3	12	1	33			20	80	2.94	97.06
	3	5	0	20			37.5	62.5	0	100
	7	8	1	10			46.66	53.34	9.09	90.91
	19	28	3	37			40.42	59.58	7.5	92.5
	23	55	2	43			29.49	70.51	4.44	95.56
	23	25	3	29			47.92	52.08	9.37	90.63
	14	40	3	24			25.92	74.08	11.11	88.89
	20	38	2	27			34.48	65.52	6.9	93.1
	19	45	5	46			29.69	70.31	9.8	90.2
	20	27	1	26			42.55	57.45	3.7	96.3

## Sheet: Fig. 6b
	Population						%
	Rasv12		PI3K RNAi Rasv12				Rasv12		PI3K RNAi Rasv12
	With tumors	Without tumors	With tumors	Without tumors			With tumors	Without tumors	With tumors	Without tumors
	44	89	7	83	n		5	5	5	5	n
							34.99	65.01	8.69	91.31	Mean
	8	22	0	22			26.66	73.34	0	100
	6	30	2	17			16.66	83.34	10.52	89.48
	3	6	1	18			33.33	66.67	5.26	94.74
	7	6	3	11			53.85	46.15	21.43	78.57
	20	25	1	15			44.44	55.56	6.25	93.75

## Sheet: Fig. 6c
	Population						%
	Rasv12		TOR RNAi Rasv12				Rasv12		TOR RNAi Rasv12
	With tumors	Without tumors	With tumors	Without tumors			With tumors	Without tumors	With tumors	Without tumors
	73	48	37	57	n		4	4	4	4	n
							66.24	33.76	36.77	63.23	Mean
	28	18	13	17			60.86	39.14	43.33	56.67
	6	3	9	12			66.66	33.34	42.85	57.15
	28	25	14	25			52.83	47.17	35.89	64.11
	11	2	1	3			84.61	15.39	25	75

## Sheet: Fig. 7c
	Population						%
	Rasv12		Spitz RNAi Rasv12				Rasv12		Spitz RNAi Rasv12
	With tumors	Without tumors	With tumors	Without tumors			With tumors	Without tumors	With tumors	Without tumors
	51	28	15	40	n		4	4	4	4	n
							67.72	32.28	25.84	74.16	Mean
	8	5	2	5			61.54	38.46	28.57	71.43
	28	18	3	12			60.86	39.14	20	80
	6	3	2	8			66.66	33.34	20	80
	9	2	8	15			81.81	18.19	34.78	65.22

## Sheet: Fig. 7e
	Population						%
	Rasv12		EGFR RNAi Rasv12				Rasv12		EGFR RNAi Rasv12
	With tumors	Without tumors	With tumors	Without tumors			With tumors	Without tumors	With tumors	Without tumors
	115	233	41	213	n		6	6	6	6	n
							33.76	66.24	16.88	83.12	Mean
	19	28	9	26			40.42	59.58	25.71	74.29
	23	55	4	43			29.49	70.51	8.51	91.49
	14	40	5	18			25.93	74.07	21.74	78.26
	20	38	5	33			34.48	65.52	13.16	86.84
	19	45	7	46			29.69	70.31	13.21	86.79
	20	27	11	47			42.55	57.45	18.97	81.03

## Sheet: Fig. 7g
	Population						%
	EGFRƛ		EGFRƛ RNAi Ras				EGFRƛ		EGFRƛ RNAi Ras
	With tumors	Without tumors	With tumors	Without tumors			With tumors	Without tumors	With tumors	Without tumors
	171	151	30	310	n		8	8	8	8	n
											Mean
	27	23	4	51			54	46	7.27	92.73
	30	28	6	59			51.72	48.28	9.23	90.77
	42	17	9	56			71.19	28.81	13.85	86.15
	14	7	4	27			66.67	33.33	12.9	87.1
	4	8	0	9			33.33	66.67	0	100
	8	5	0	19			61.54	38.46	0	100
	24	32	2	44			42.86	57.14	4.35	95.65
	22	31	5	45			41.51	58.49	10	90

## Sheet: Fig. 8e
Relative levels of Ilp6 mRNA expression compared to control flies (NLSGFP)
	Rasv12	Rasv12 ERK RNAi
	5	5	n
	2.43	0.84	Mean
	2.57	0.75
	2.44	0.33
	3.93	1.15
	1.51	1.23
	1.69	0.74

[truncated: 5 more sheets: Fig. 8f, Fig. 8g, Fig. 8h, Fig. 9a-d, Fig 9e-f]
